# Supplementary material for: Estimating cumulative pathway effects on risk for age-related macular degeneration using mixed linear models
Source: BMC Bioinformatics. 2015 Oct 14;16:329. doi: 10.1186/s12859-015-0760-4 (PMC4606903; doi:10.1186/s12859-015-0760-4)
Supplement: Additional file 2: — Pathway Gene Lists. This Excel file contains lists of all genes contained within each pathway assessed—one column per pathway. (XLSX 45 kb) [file 12859_2015_760_MOESM2_ESM.xlsx]

## Sheet: Sheet1
Angiogenesis	AntioxidantActivity	ApoptoticSignaling	ComplementActivation	InflammatoryResponse	ResponseToNicotine	OxidativePhosphorylation	TricarboxylicAcidCycle
AAMP	ALB	AAMDC	A2M	A2M	ABAT	AK2	ACO1
ACKR3	ALOX5AP	AARS	C1QA	ABCF1	ATP1A2	ATP5C1	ACO2
ACVR1	APOA4	AATF	C1QB	ABR	AVP	ATP5D	BCKDHA
ACVR2B	APOE	AATK	C1QBP	ACE2	BAD	ATP7A	BCKDHB
ACVRL1	APOM	ABL1	C1QC	ACKR2	BCL2	BDNF	BCKDK
ADAM15	CAT	ABR	C1R	ACP5	CHRNA3	CHCHD10	CS
ADAM8	CCS	ACAA2	C1RL	ACVR1	CHRNA4	COQ7	DBT
ADD1	CLIC2	ACER2	C1S	ADA	CHRNA5	COX10	DHTKD1
ADM	COX-2	ACIN1	C2	ADAM8	CHRNA7	COX15	DLAT
ADM2	CYGB	ACKR3	C3	ADCYAP1	CHRNB1	DLD	DLD
ADRA2B	DUOX1	ACSL5	C3AR1	ADIPOQ	CHRNB2	FXN	DLST
AGGF1	DUOX2	ACTC1	C4A	ADORA1	CHRNB4	GBAS	FH
AIMP1	EPX	ACTN1	C4B	ADORA2A	CNR1	MECP2	IDH1
ALOX12	FABP1	ACTN2	C4BPA	ADORA2B	DRD2	MLXIPL	IDH2
AMOT	FAM213A	ACTN3	C4BPB	ADORA3	EDN1	MSH2	IDH3A
ANG	GPX1	ACTN4	C4B_2	ADRA2A	GNAT3	MT-CO1	IDH3B
ANGPT1	GPX2	ACVR1	C5	AFAP1L2	HMOX1	MT-CO2	IDH3G
ANGPT2	GPX3	ACVR1B	C5AR1	AGER	HOMER1	MT-CO3	MDH1
ANGPT4	GPX4	ACVR1C	C6	AGT	IL13	MT-CYB	MDH1B
ANGPTL3	GPX5	ADA	C7	AGTR1	KCNK1	MT-ND1	MDH2
ANGPTL4	GPX6	ADAM17	C8A	AGTR2	NGF	MT-ND2	NNT
ANGPTL6	GPX7	ADAM8	C8B	AHSG	NKX6-1	MT-ND3	OGDH
ANPEP	GPX8	ADAMTS20	C8G	AIF1	NTRK1	MT-ND4	OGDHL
ANXA2	GSR	ADAMTSL4	C9	AIM2	PDX1	MT-ND4L	PDHA1
ANXA3	GSTK1	ADAR	CALR	AIMP1	PPARA	MT-ND5	PDHA2
APOD	GSTO1	ADCY10	CD46	AK7	SLC6A3	MT-ND6	PDHB
APOH	GSTO2	ADD1	CD55	AKT1	SLC7A11	NDUFA1	SDHA
APOLD1	GSTT1	ADIPOQ	CD59	ALOX15	STAR	NDUFA10	SDHB
AQP1	GSTZ1	ADNP	CD93	ALOX5	TACR1	NDUFA2	SDHC
ARHGAP22	HBA1	ADORA1	CFB	ALOX5AP	TH	NDUFA3	SDHD
ARHGAP24	HBB	ADORA2A	CFD	ANKRD42	TNF	NDUFA4	SUCLA2
ATP5B	HP	ADRA1A	CFH	ANO6		NDUFA5	SUCLG1
ATPIF1	IPCEF1	ADRB1	CFHR1	ANXA1		NDUFA6	SUCLG2
B4GALT1	IYD	AEN	CFHR2	AOAH		NDUFA7
BAI1	LPO	AES	CFHR3	AOC3		NDUFA8
BAI2	LTC4S	AGAP2	CFHR4	AOX1		NDUFA9
BAI3	MGST1	AGT	CFHR5	APCS		NDUFAB1
BMP4	MGST2	AGTR2	CFI	APOA1		NDUFAF1
BMPER	MGST3	AHI1	CFP	APOA2		NDUFB1
BMPR2	MPO	AHR	CLU	APOC3		NDUFB10
BTG1	MT3	AIFM1	CR1	APOD		NDUFB2
C1GALT1	NQO1	AIFM2	CR2	APOE		NDUFB3
C3	NXN	AIFM3	CRP	APOL2		NDUFB4
C3AR1	PARK7	AIM2	FCN1	APOL3		NDUFB5
C5	PRDX1	AIMP1	FCN2	ATRN		NDUFB6
C6	PRDX2	AIMP2	FCN3	AXL		NDUFB7
CALCRL	PRDX3	AIPL1	GPLD1	AZU1		NDUFB8
CASP8	PRDX4	AKAP13	IGHG1	B4GALT1		NDUFB9
CAV1	PRDX5	AKR1C3	IGHG2	BCL6		NDUFC1
CCBE1	PRDX6	AKT1	IGHG3	BCR		NDUFC2
CCL11	PTGS1	AKT1S1	IGHG4	BDKRB1		NDUFC2-KCTD14
CCL2	PTGS2	AKT2	IGKC	BDKRB2		NDUFS1
CCL24	PXDN	AKTIP	IGKV1-5	BDNF		NDUFS2
CCR2	PXDNL	ALB	IGKV4-1	BIRC2		NDUFS3
CCR3	S100A9	ALDH1A2	IGLC1	BIRC3		NDUFS4
CD34	SEPW1	ALDH1A3	IGLC2	BLNK		NDUFS5
CDC42	SOD1	ALDOC	IGLC3	BMP2		NDUFS6
CDH13	SOD2	ALK	IGLC6	BMP6		NDUFS7
CEACAM1	SOD3	ALKBH1	IGLC7	BMPR1B		NDUFS8
CHI3L1	SRXN1	ALOX12	KRT1	BRD4		NDUFV1
CHRNA7	TP53INP1	ALOX15	MASP1	C1QBP		NDUFV2
CLIC4	TPO	ALOX15B	MASP2	C1QTNF3		NDUFV3
CMA1	TXNDC17	ALX3	MBL2	C2		PARK7
COL15A1	TXNDC2	ALX4	P01593	C3		PPIF
COL18A1	TXNRD1	AMBRA1	P01594	C3AR1		SDHAF2
COL4A1	TXNRD2	AMIGO2	P01595	C4A		SNCA
COL4A2	TXNRD3	ANGPT1	P01596	C4B		SURF1
COL4A3	UBIAD1	ANGPT4	P01597	C4BPA		TAZ
COL8A1	VIMP	ANGPTL4	P01598	C4BPB		TEFM
COL8A2		ANKRD1	P01599	C4B_2		TWIST1
CRHR2		ANKRD13C	P01600	C5		UCP1
CSPG4		ANXA1	P01601	C5AR1		UCP3
CTGF		ANXA4	P01603	C6		UQCC2
CTNNB1		ANXA5	P01604	C7		UQCR10
CTSH		APAF1	P01605	C8A		UQCRB
CX3CL1		APBB1	P01606	C8B		UQCRC1
CX3CR1		APBB2	P01607	C8G		UQCRC2
CXCL10		APC	P01608	C9		UQCRH
CXCL12		APH1A	P01609	CALCA
CXCL13		APH1B	P01610	CALCRL
CXCL17		API5	P01611	CAMK1D
CXCR3		APIP	P01612	CAMK4
CXCR4		APLP1	P01613	CARD18
CYP1B1		APOE	P01614	CCL11
CYR61		APOH	P01615	CCL13
CYSLTR1		APOPT1	P01616	CCL16
CYSLTR2		APP	P01617	CCL17
DAB2IP		APPL1	P01619	CCL18
DDAH1		AQP1	P01620	CCL19
DICER1		AQP2	P01621	CCL2
DLL4		AR	P01622	CCL20
E2F7		ARAF	P01623	CCL21
E2F8		AREL1	P01624	CCL22
ECM1		ARF6	P01625	CCL23
ECSCR		ARHGAP10	P01699	CCL24
EDN1		ARHGAP4	P01700	CCL25
EDNRA		ARHGDIA	P01701	CCL26
EFNA1		ARHGEF11	P01702	CCL3
EFNB2		ARHGEF12	P01703	CCL3L1
EGF		ARHGEF16	P01704	CCL4
EGFL7		ARHGEF17	P01705	CCL4L1
EGLN1		ARHGEF18	P01706	CCL5
EGR3		ARHGEF2	P01707	CCL7
ELK3		ARHGEF3	P01708	CCL8
ENG		ARHGEF4	P01709	CCR1
ENPEP		ARHGEF6	P01710	CCR2
EPAS1		ARHGEF7	P01711	CCR3
EPGN		ARHGEF9	P01712	CCR4
EPHA1		ARNT2	P01713	CCR5
EPHA2		ARRB1	P01714	CCR7
EPHB1		ARRB2	P01715	CCRL2
EPHB2		ASAH2	P01716	CD14
EPHB3		ASCL1	P01717	CD163
EPHB4		ASIC2	P01718	CD180
ERAP1		ASNS	P01719	CD276
ERBB2		ATAD3A	P01720	CD28
EREG		ATF2	P01721	CD40
ESM1		ATF4	P01722	CD40LG
ETS1		ATF5	P01742	CD44
F3		ATG3	P01743	CD46
FAM105B		ATG4D	P01744	CD47
FASLG		ATG5	P01760	CD55
FGF1		ATG7	P01761	CD59
FGF10		ATM	P01762	CD97
FGF18		ATN1	P01763	CDKN2A
FGF2		ATOH1	P01764	CDO1
FGF6		ATP2A1	P01765	CEBPA
FGF8		ATP7A	P01766	CEBPB
FGF9		ATPIF1	P01767	CELA1
FGFR1		AURKB	P01768	CFB
FGFR2		AVEN	P01769	CFH
FIGF		AVP	P01770	CFI
FLT1		AXIN1	P01771	CFP
FLT4		AXL	P01772	CHI3L1
FN1		AZU1	P01773	CHIA
FOXC2		B4GALT1	P01774	CHST1
FOXO4		BAD	P01775	CHST2
FOXS1		BAG1	P01776	CHST4
FZD5		BAG3	P01777	CHUK
FZD6		BAG4	P01778	CLEC7A
GATA2		BAG6	P01779	CMA1
GATA4		BAK1	P01780	CNR1
GATA6		BARD1	P01781	CNR2
GBX2		BARHL1	P01782	CR1
GDF2		BAX	P01814	CRH
GHRL		BBC3	P01815	CRHBP
GJA5		BCAP29	P01816	CRP
GNA13		BCAP31	P01817	CSF1
GPI		BCAR1	P01818	CSF1R
GPLD1		BCL10	P01824	CTNNBIP1
GPR124		BCL11B	P01825	CTSL
GPR56		BCL2	P04206	CX3CL1
GPX1		BCL2A1	P04207	CXCL1
GREM1		BCL2L1	P04208	CXCL10
GTF2I		BCL2L10	P04209	CXCL11
H3BM21		BCL2L11	P04211	CXCL13
HAND1		BCL2L12	P04430	CXCL2
HAND2		BCL2L13	P04431	CXCL3
HDAC5		BCL2L14	P04432	CXCL6
HDAC7		BCL2L15	P04433	CXCL9
HDAC9		BCL2L2	P04434	CXCR1
HEY1		BCL2L2-PABPN1	P04438	CXCR2
HHEX		BCL3	P06309	CXCR3
HIF1A		BCL6	P06310	CXCR4
HIPK1		BCL7C	P06311	CXCR6
HIPK2		BCLAF1	P06313	CYBA
HMOX1		BDKRB2	P06314	CYBB
HOXA3		BDNF	P06315	CYP4F11
HOXA5		BECN1	P06316	CYSLTR1
HOXA7		BEX2	P06317	DAB2IP
HOXB13		BFAR	P06318	DARC
HOXB3		BID	P06319	DEFB1
HPSE		BIK	P06326	DUSP10
HRG		BIRC2	P06331	ECM1
HS6ST1		BIRC3	P06887	EDNRA
HSPB1		BIRC5	P06888	ELANE
HSPG2		BIRC6	P06889	ELF3
HTATIP2		BIRC7	P18135	EMR2
HYAL1		BIRC8	P18136	EPHX2
ID1		BLCAP	P80362	EVI1
IHH		BLID	P80748	F11R
IL17F		BLOC1S2	P83593	F12
IL18		BMF	PROS1	F2
IL1A		BMP2	RGCC	F2R
IL1B		BMP4	SERPING1	F2RL1
IL6		BMP5	VSIG4	F3
IL8		BMP7	VTN	F8
ISL1		BMX		FABP4
ITGA5		BNIP1		FAM105B
ITGAV		BNIP2		FAM132A
ITGB1		BNIP3		FAS
ITGB1BP1		BNIP3L		FASLG
ITGB3		BNIPL		FCER1A
JAG1		BOK		FCER1G
JAM3		BOP		FEM1A
JMJD6		BRAF		FFAR4
JUN		BRCA1		FN1
KDR		BRCA2		FOS
KLF4		BRE		FOXF1
KLF5		BRMS1		FOXP3
KLK3		BRSK2		FPR2
KRIT1		BTC		GAL
KRT1		BTG1		GATA3
LAMA5		BTG2		GBA
LECT1		BTK		GGT1
LEF1		BUB1		GGT5
LOXL2		BUB1B		GHRL
MAP2K5		C11orf82		GHSR
MAP3K7		C1D		GPER1
MAPK14		C1QBP		GPR68
MAPK7		C3orf38		GPX1
MCAM		C5AR1		GPX2
MED1		C6orf120		GSTP1
MEG3		C8orf4		H0Y858
MEIS1		CAAP1		HCAR2
MEOX2		CACNA1A		HCK
MFGE8		CADM1		HDAC4
MMP14		CALR		HDAC5
MMP19		CAMK1D		HDAC9
MMP2		CAMK2B		HIF1A
MMRN2		CAPN10		HIST1H2BA
MTDH		CAPN3		HLA-DRB1
MYH9		CARD10		HMGB1
NAA15		CARD11		HMOX1
NCL		CARD14		HNRNPA0
NF1		CARD16		HP
NFATC3		CARD17		HRH1
NFATC4		CARD18		HRH4
NODAL		CARD6		HYAL1
NOS3		CARD8		HYAL2
NOTCH1		CARD9		HYAL3
NOTCH4		CASP1		IDO1
NOX1		CASP10		IER3
NOX5		CASP12		IFI16
NPPB		CASP14		IFNA2
NPR1		CASP2		IFNG
NR2E1		CASP3		IGFBP4
NR4A1		CASP4		IKBKB
NRARP		CASP5		IKBKG
NRCAM		CASP6		IL10
NRP1		CASP7		IL10RB
NRP2		CASP8		IL12B
NRXN1		CASP8AP2		IL13
NRXN3		CASP9		IL15
NTRK1		CAST		IL17A
NUS1		CAT		IL17B
OVOL2		CAV1		IL17C
PARVA		CBL		IL17D
PDCD10		CBS		IL17F
PDCD6		CBX4		IL17RA
PDE3B		CCAR1		IL17RC
PDGFA		CCAR2		IL17RE
PDGFRB		CCK		IL18
PDPN		CCL19		IL18RAP
PF4		CCL2		IL1A
PGF		CCL21		IL1B
PIK3CA		CCL3		IL1F10
PIK3CG		CCL5		IL1RAP
PIK3R6		CCNB1IP1		IL1RL1
PITX2		CCNG1		IL1RN
PKNOX1		CCR7		IL2
PLCD1		CD14		IL20
PLCD3		CD2		IL20RB
PLCG1		CD24		IL21
PLXDC1		CD248		IL22
PLXND1		CD27		IL23A
PML		CD28		IL23R
PNPLA6		CD36		IL25
POFUT1		CD38		IL27
PRKCA		CD3E		IL2RA
PRKCB		CD3G		IL33
PRKD1		CD40		IL34
PRKD2		CD40LG		IL36A
PRKX		CD44		IL36B
PROK1		CD5		IL36G
PROK2		CD59		IL37
PROX1		CD5L		IL4
PTEN		CD70		IL4R
PTGIS		CD74		IL5
PTGS2		CDC42		IL5RA
PTK2		CDCA7		IL6
PTK2B		CDH1		IL6R
PTPN14		CDIP1		IL6ST
PTPRB		CDK1		IL8
PTPRM		CDK11A		IL9
RAMP1		CDK11B		INS
RAMP2		CDK4		IRAK2
RAPGEF3		CDK5		IRF3
RASIP1		CDK5R1		IRF7
RBM15		CDKN1A		IRG1
RBPJ		CDKN1B		IRGM
RGCC		CDKN2A		ISL1
RHOB		CDKN2D		ITCH
RNH1		CEBPB		ITGAL
ROBO1		CECR2		ITGB2
ROBO4		CERKL		ITGB6
ROCK1		CFDP1		ITIH4
ROCK2		CFL1		JAK2
RRAS		CFLAR		JAM3
RTN4		CGB		KCNJ10
RUNX1		CHAC1		KDM6B
S100A7		CHD8		KIT
S1PR1		CHEK2		KL
SAT1		CHIA		KLF4
SCG2		CHL1		KLKB1
SEMA3E		CHMP3		KLRG1
SEMA4A		CHST11		KNG1
SEMA5A		CIAPIN1		LAT
SERPINE1		CIB1		LBP
SERPINF1		CIDEA		LIAS
SETD2		CIDEB		LIPA
SFRP1		CIDEC		LRRC32
SFRP2		CITED1		LTA
SH2D2A		CITED2		LTA4H
SHB		CKAP2		LTB4R
SHC1		CLC		LXN
SHH		CLCF1		LY75
SIRT1		CLEC5A		LY86
SLC12A6		CLIP3		LY96
SLIT2		CLN3		LYN
SOX17		CLN8		LYZ
SOX18		CLPTM1L		MAP2K3
SP100		CLSPN		MAPK13
SPHK1		CLU		MAPK7
SPINK5		CNR1		MAPKAPK2
SRF		CNTF		MAS1
SRPK2		CNTFR		MASP1
SRPX2		COL18A1		MBL2
STAB1		COL2A1		MECOM
STAB2		COL4A3		MEF2A
STAT1		COMP		MEF2C
STK4		CPEB4		MEFV
SULF1		CRADD		MEP1B
SYK		CRH		MGLL
TAL1		CRIP1		MIF
TBX1		CRLF1		MMP25
TBX20		CRYAA		MRGPRX1
TBX4		CRYAB		MS4A2
TBXA2R		CSE1L		MVK
TDGF1		CSF2		MYD88
TEK		CSNK2A1		MYLK3
TGFA		CSNK2A2		NAIP
TGFB2		CSRNP1		NCF1
TGFBI		CSRNP2		NCR3
TGFBR1		CSRNP3		NDFIP1
TGFBR2		CSTB		NDST1
THBS1		CTGF		NFAM1
THBS2		CTH		NFATC3
THBS4		CTLA4		NFATC4
THSD7A		CTNNA1		NFE2L1
THY1		CTNNB1		NFKB1
TIE1		CTNNBL1		NFKBID
TMEM100		CTSB		NFKBIZ
TMPRSS6		CTSH		NFRKB
TNFAIP2		CTSL		NFX1
TNFAIP3		CUL1		NGF
TNFRSF12A		CUL2		NLRC4
TNFRSF1A		CUL3		NLRP1
TNFSF12		CUL4A		NLRP12
TNMD		CUL5		NLRP3
TSPAN12		CX3CL1		NLRP6
TWIST1		CX3CR1		NMI
TYMP		CXCL12		NOD1
UBP1		CXCR2		NOD2
UTS2		CXCR3		NOS2
UTS2R		CXCR4		NOTCH1
VASH1		CYCS		NOX1
VASH2		CYFIP2		NOX4
VAV2		CYLD		NPFF
VAV3		CYR61		NPY5R
VEGFA		DAB2		NR1D2
VEGFB		DAB2IP		NR1H3
VEGFC		DAD1		NT5E
VEZF1		DAP		NUPR1
VHLL		DAP3		OGG1
WARS		DAPK1		OLR1
WASF2		DAPK2		ORM1
WNT5A		DAPK3		ORM2
ZC3H12A		DAPL1		OSM
		DAXX		OSMR
		DBH		P2RX1
		DBNL		P2RX7
		DCC		PARK7
		DCUN1D3		PARP4
		DDAH2		PDE2A
		DDIT3		PDPN
		DDIT4		PIK3AP1
		DDX20		PIK3CD
		DDX3X		PIK3CG
		DDX41		PLA2G2A
		DDX47		PLA2G2D
		DDX5		PLA2G2E
		DEDD		PLA2G4B
		DEDD2		PLA2G4C
		DEPTOR		PLA2G7
		DFFA		PLAA
		DFFB		PLGRKT
		DFNA5		PLSCR1
		DHCR24		PNMA1
		DHODH		PPARG
		DHRS2		PRDX5
		DIABLO		PRKCA
		DICER1		PRKCD
		DIDO1		PRKCQ
		DKFZp686L0365		PRKCZ
		DKFZp781B1423		PRKD1
		DLC1		PROK2
		DLG5		PROS1
		DLX1		PSMA1
		DMPK		PSMA6
		DNAJA3		PSMB4
		DNAJB6		PTAFR
		DNAJC10		PTGDR
		DNAJC5		PTGER3
		DNASE1		PTGER4
		DNASE1L3		PTGES
		DNASE2		PTGIS
		DNM1L		PTGS2
		DNM2		PTPN2
		DOCK1		PTX3
		DPEP1		PXK
		DPF1		PYCARD
		DPF2		RAC1
		DRAM1		RASGRP1
		DRAM2		RBPJ
		DSG1		REG3A
		DSG2		REG3G
		DSG3		RELA
		DSP		RIPK2
		DUSP1		RPS19
		DUSP2		RPS6KA4
		DUSP22		RPS6KA5
		DUSP6		S100A12
		DYNAP		S100A8
		DYNLL1		S100A9
		DYNLL2		S1PR3
		DYRK2		SAA1
		E2F1		SAA2
		E2F2		SAA4
		EAF2		SAAL1
		EBAG9		SBNO2
		ECT2		SCG2
		EDAR		SCGB1A1
		EDN1		SCN9A
		EDNRA		SCUBE1
		EDNRB		SELE
		EEF1A2		SELP
		EEF1E1		SEMA7A
		EFNA5		SERPINA1
		EGFR		SERPINA3
		EGLN2		SERPINC1
		EGLN3		SERPINE1
		EGR1		SERPINF2
		EGR2		SERPING1
		EGR3		SETD6
		EGR4		SGMS1
		EI24		SHARPIN
		EIF2AK3		SHPK
		EIF5A		SIGIRR
		EIF5AL1		SIGLEC1
		ELL3		SIRT1
		ELMO1		SLC11A1
		ELMO2		SLC7A2
		ELMO3		SMAD1
		EMC4		SMAD3
		ENDOG		SPHK1
		EP300		SPN
		EPB41L3		SPP1
		EPHA2		STAB1
		EPHA7		STAT3
		EPO		STAT5A
		ERBB3		STAT5B
		ERBB4		STK39
		ERCC1		SYK
		ERCC2		TAC1
		ERCC3		TACR1
		ERCC5		TBC1D23
		ERCC6		TBK1
		ERN1		TBXA2R
		ERN2		TEK
		ERO1L		TFF2
		ESPL1		TGFB1
		ESR1		TGM2
		ESR2		THBS1
		estrogen receptor		THEMIS2
		ETS1		TICAM1
		ETV2		TICAM2
		EVA1A		TIRAP
		EYA1		TLR1
		EYA2		TLR10
		F2R		TLR2
		F3		TLR3
		FABP1		TLR4
		FADD		TLR5
		FAF1		TLR6
		FAIM		TLR7
		FAIM2		TLR8
		FAIM3		TLR9
		FAM129B		TMEM23
		FAM162A		TNF
		FAM188A		TNFAIP3
		FAM215A		TNFAIP6
		FAM32A		TNFAIP8L2
		FAM3B		TNFRSF11A
		FAS		TNFRSF1A
		FASLG		TNFRSF1B
		FASTK		TNFRSF4
		FCER1G		TNFSF11
		FEM1B		TNFSF4
		FGD1		TNIP1
		FGD2		TNIP2
		FGD3		TNIP3
		FGD4		TOLLIP
		FGF10		TP73
		FGF2		TPST1
		FGF4		TRIL
		FGF8		TSC2
		FGFR1		TUSC2
		FGFR2		TYRO3
		FGFR3		UACA
		FHIT		UCN
		FHL2		UGT1A1
		FIGNL1		UNC13D
		FIS1		VCAM1
		FKBP8		VIMP
		FKSG2		VNN1
		FLCN		VTN
		FLT3		WNT5A
		FLT4		XCL1
		FMN2		XCR1
		FNDC1		XIAP
		FNIP1		YWHAZ
		FNIP2		ZFP36
		FNTA		ZP3
		FOSL1
		FOXB1
		FOXC1
		FOXC2
		FOXL2
		FOXO1
		FOXO3
		FOXO4
		FOXS1
		FRZB
		FXN
		FXR1
		FYN
		FZD5
		G0S2
		G2E3
		GABARAP
		GADD45A
		GADD45B
		GADD45G
		GAL
		GAPDH
		GAS1
		GAS2
		GAS6
		GATA1
		GATA3
		GATA6
		GCG
		GCLC
		GCLM
		GCM2
		GDF5
		GDF6
		GDNF
		GFRAL
		GGCT
		GHITM
		GHRL
		GIMAP5
		GJA1
		GLI2
		GLI3
		GLO1
		GLRX2
		GLS2
		GML
		GNB1
		GNB2L1
		GNGT1
		GNRH1
		GPAM
		GPER1
		GPI
		GPLD1
		GPR65
		GPX1
		GRAMD4
		GREM1
		GRID2
		GRIK2
		GRIK5
		GRIN1
		GRIN2A
		GRK1
		GRK5
		GRM4
		GSDMA
		GSK3A
		GSK3B
		GSN
		GSTP1
		GULP1
		GZMA
		GZMB
		GZMH
		GZMM
		H1F0
		H3BNH8
		HAND2
		HCAR2
		HCK
		HCLS1
		HDAC1
		HDAC2
		HDAC3
		HELLS
		HERPUD1
		HEY2
		HGF
		HIC1
		HIF1A
		HIGD1A
		HIGD2A
		HINT1
		HINT2
		HIP1
		HIPK1
		HIPK2
		HIPK3
		HK2
		HMGA2
		HMGB1
		HMGB2
		HMGCR
		HMOX1
		HNF1B
		HNRNPK
		HOXA13
		HOXA5
		HPN
		HRAS
		HRG
		HRK
		HSP90AA1
		HSP90AB1
		HSP90B1
		HSPA1A
		HSPA5
		HSPA9
		HSPB1
		HSPD1
		HSPE1
		HTATIP2
		HTR2B
		HTRA2
		HTT
		HYAL2
		IAPP
		ID1
		ID3
		IDO1
		IER3
		IER3IP1
		IFI16
		IFI27
		IFI6
		IFIH1
		IFIT2
		IFIT3
		IFNA2
		IFNB1
		IFNG
		IFT57
		IGBP1
		IGF1
		IGF1R
		IGFBP3
		IKBKB
		IKBKE
		IKBKG
		IKZF3
		IL10
		IL12A
		IL12B
		IL17A
		IL18
		IL19
		IL1A
		IL1B
		IL1RN
		IL2
		IL24
		IL2RA
		IL2RB
		IL31RA
		IL4
		IL6
		IL6R
		IL6ST
		IL7
		ILK
		INCA1
		ING2
		ING3
		ING4
		ING5
		INHBA
		INHBB
		INPP5D
		INS
		INSL3
		INSL6
		INTS1
		IP6K2
		IRAK1
		IRF1
		IRF3
		IRF5
		IRF7
		IRS2
		ISL1
		ITCH
		ITGA1
		ITGA5
		ITGA6
		ITGAV
		ITGB1
		ITGB2
		ITGB3BP
		ITM2B
		ITM2C
		ITPR1
		ITPRIP
		ITSN1
		IVNS1ABP
		JAG2
		JAK2
		JAK3
		JMJD6
		JMY
		JTB
		JUN
		KALRN
		KANK2
		KAT2A
		KCNIP3
		KCNMA1
		KDM1A
		KDM2B
		KDR
		KIAA0141
		KIAA1324
		KIF1B
		KITLG
		KLF11
		KLF4
		KLHL20
		KLLN
		KMT2A
		KNG1
		KPNA1
		KPNB1
		KRAS
		KRIT1
		KRT18
		KRT20
		KRT8
		LALBA
		LAMTOR5
		LCK
		LCMT1
		LCN2
		LEF1
		LEP
		LGALS1
		LGALS12
		LGALS13
		LGALS14
		LGALS16
		LGALS7
		LGMN
		LHX3
		LHX4
		LIG4
		LILRB1
		LITAF
		LMNA
		LMNB1
		LPAR1
		LRP1
		LRP6
		LTA
		LTBR
		LTK
		LY86
		LYN
		MAD2L1
		MADD
		MAEA
		MAEL
		MAGED1
		MAGEH1
		MAGI3
		MAL
		MALT1
		MAP1S
		MAP2K4
		MAP2K5
		MAP2K6
		MAP2K7
		MAP3K1
		MAP3K10
		MAP3K11
		MAP3K5
		MAP3K7
		MAP3K9
		MAPK1
		MAPK14
		MAPK3
		MAPK7
		MAPK8
		MAPK8IP1
		MAPK9
		MAPT
		MARCO
		MAX
		MBD4
		MCF2
		MCF2L
		MCL1
		mdm2
		MDM4
		MECOM
		MECP2
		MED1
		MEF2A
		MEF2C
		MEF2D
		MEGF10
		MEIS3
		MELK
		MEN1
		MERTK
		MFF
		MFGE8
		MFSD10
		MGMT
		MICAL1
		MIEN1
		MIF
		MITF
		MKL1
		MKNK2
		MLH1
		MLLT11
		MLTK
		MMP9
		MNAT1
		MNDA
		MNT
		MOAP1
		MPO
		MPV17L
		MRPL41
		MRPS30
		MSH2
		MSH6
		MST4
		MSX1
		MSX2
		MT-RNR2
		MT3
		MTCH1
		MTDH
		MTFP1
		MUC1
		MUC2
		MUL1
		MUSK
		MX1
		MYBBP1A
		MYC
		MYD88
		MYO18A
		MYOCD
		MZB1
		NACA
		NACC2
		NAE1
		NAIF1
		NAIP
		NANOS3
		NBN
		NCF2
		NCKAP1
		NCKAP1L
		NCOA1
		NCSTN
		NDNF
		NDUFA13
		NDUFS1
		NDUFS3
		NEK6
		NES
		NET1
		NEURL
		NEUROD1
		NF1
		NFATC4
		NFE2L2
		NFKB1
		NFKBIA
		NFKBID
		NGB
		NGEF
		NGF
		NGFR
		NGFRAP1
		NISCH
		NKX2-5
		NKX2-6
		NKX3-1
		NKX3-2
		NLRC4
		NLRP1
		NLRP12
		NLRP2
		NLRP3
		NME1
		NME2
		NME3
		NME5
		NME6
		NMT1
		NOA1
		NOC2L
		NOD1
		NOD2
		NODAL
		NOG
		NOL3
		NOS1AP
		NOS3
		NOTCH1
		NOTCH2
		NOX4
		NOX5
		NOXIN
		NPM1
		NQO1
		NR1H3
		NR2E1
		NR3C1
		NR4A1
		NR4A2
		NR4A3
		NRAS
		NRBP2
		NRG1
		NSMF
		NTF3
		NTN1
		NTRK1
		NTRK2
		NUAK2
		NUDT2
		NUP62
		NUPR1
		OBSCN
		OCLN
		OGT
		OPA1
		OSM
		OSR1
		P2RX1
		P2RX4
		P2RX7
		P4HB
		PACS2
		PAFAH2
		PAK1
		PAK2
		PAK4
		PAK6
		PAK7
		PALB2
		PARK2
		PARK7
		PARL
		PAWR
		PAX2
		PAX3
		PAX7
		PAX8
		PCBP4
		PCGF2
		PCID2
		PCNT
		PCSK9
		PDCD1
		PDCD10
		PDCD2
		PDCD4
		PDCD5
		PDCD6
		PDCD6IP
		PDCD7
		PDCL3
		PDE1B
		PDE3A
		PDIA3
		PDK1
		PDK2
		PDK4
		PDPK1
		PEA15
		PEAR1
		PEG10
		PEG3
		PERP
		PF4
		PGAP2
		PHB
		PHF17
		PHIP
		PHLDA1
		PHLDA2
		PHLDA3
		PHLPP1
		PIAS4
		PIDD
		PIGT
		PIK3CA
		PIK3CG
		PIK3R1
		PIM1
		PIM2
		PIM3
		PINK1
		PKN2
		PKP1
		PLA2G6
		PLAC8
		PLAGL1
		PLEC
		PLEKHF1
		PLEKHG2
		PLEKHG5
		PLG
		PLK1
		PLK2
		PLK3
		PLK5
		PLSCR1
		PLSCR3
		PMAIP1
		PML
		PNMA1
		PNMA2
		PNMA3
		PNMA5
		POLB
		POLR2G
		POR
		POU3F3
		POU3F4
		POU4F1
		POU4F3
		PPARD
		PPARG
		PPARGC1A
		PPID
		PPIF
		PPM1F
		PPP1R13B
		PPP1R13L
		PPP1R15A
		PPP2CA
		PPP2CB
		PPP2R1A
		PPP2R1B
		PPP2R2B
		PPP2R4
		PPP2R5C
		PPP3CC
		PPP3R1
		PPT1
		PRAME
		PRAMEF1
		PRAMEF10
		PRAMEF11
		PRAMEF12
		PRAMEF13
		PRAMEF14
		PRAMEF15
		PRAMEF16
		PRAMEF17
		PRAMEF18
		PRAMEF19
		PRAMEF2
		PRAMEF20
		PRAMEF22
		PRAMEF23
		PRAMEF24
		PRAMEF25
		PRAMEF3
		PRAMEF4
		PRAMEF5
		PRAMEF6
		PRAMEF7
		PRAMEF8
		PRDX2
		PRDX3
		PRDX5
		PRELID1
		PRF1
		PRKAA1
		PRKAA2
		PRKCA
		PRKCB
		PRKCD
		PRKCE
		PRKCG
		PRKCH
		PRKCI
		PRKCQ
		PRKCZ
		PRKD1
		PRKDC
		PRLR
		PRMT2
		PRNP
		PROC
		PRODH
		PROK2
		PROKR1
		PROP1
		PRUNE2
		PSEN1
		PSEN2
		PSENEN
		PSMA1
		PSMA2
		PSMA3
		PSMA4
		PSMA5
		PSMA6
		PSMA7
		PSMA8
		PSMB1
		PSMB10
		PSMB11
		PSMB2
		PSMB3
		PSMB4
		PSMB5
		PSMB6
		PSMB7
		PSMB8
		PSMB9
		PSMC1
		PSMC2
		PSMC3
		PSMC4
		PSMC5
		PSMC6
		PSMD1
		PSMD10
		PSMD11
		PSMD12
		PSMD13
		PSMD14
		PSMD2
		PSMD3
		PSMD4
		PSMD5
		PSMD6
		PSMD7
		PSMD8
		PSMD9
		PSME1
		PSME2
		PSME3
		PSME4
		PSMF1
		PSMG2
		PTCRA
		PTEN
		PTGFR
		PTGIS
		PTGS2
		PTH
		PTK2
		PTK2B
		PTPN6
		PTPRC
		PTPRH
		PTRH2
		PUF60
		PYCARD
		QRICH1
		RABEP1
		RAC1
		RAD21
		RAD9A
		RAF1
		RAG1
		RALB
		RALDH2
		RAMP2
		RAPGEF2
		RAPSN
		RARA
		RARB
		RARG
		RASA1
		RASGRF2
		RASSF5
		RASSF6
		RASSF7
		RB1
		RB1CC1
		RBCK1
		RBM10
		RBM25
		RBM5
		RELA
		REST
		RET
		RFFL
		RGCC
		RHBDD1
		RHOA
		RHOB
		RHOT1
		RHOT2
		RIPK1
		RIPK2
		RIPK3
		RMDN3
		RNF130
		RNF144B
		RNF152
		RNF216
		RNF34
		RNF41
		RNF7
		RNPS1
		ROBO1
		ROBO2
		ROCK1
		RPS27A
		RPS27L
		RPS3
		RPS3A
		RPS6
		RPS6KA1
		RPS6KA2
		RPS6KA3
		RPS6KB1
		RRAGA
		RRAGC
		RRM2B
		RRN3
		RRP8
		RTKN
		RTN3
		RTN4
		RXFP2
		RYBP
		RYR2
		S100A14
		S100A8
		S100A9
		S100B
		SAP18
		SAP30BP
		SART1
		SATB1
		SAV1
		SCARB1
		SCG2
		SCIN
		SCN2A
		SCRIB
		SCRT2
		SCT
		SCXA
		SDIM1
		SEMA3A
		SEMA4D
		SEMA5A
		SEMA6A
		SENP1
		SEPT4
		SERPINB10
		SERPINB2
		SERPINB9
		SERPINE1
		SET
		SFN
		SFRP1
		SFRP2
		SFRP4
		SFRP5
		SGK1
		SGMS1
		SGPL1
		SGPP1
		SH3GLB1
		SH3KBP1
		SH3RF1
		SHARPIN
		SHB
		SHF
		SHH
		SHISA5
		SHQ1
		SIAH1
		SIAH2
		SIGMAR1
		SIK1
		SIN3A
		SIRT1
		SIVA1
		SIX1
		SIX4
		SKI
		SKIL
		SLC11A2
		SLC25A27
		SLC25A4
		SLC25A5
		SLC25A6
		SLC35F6
		SLC40A1
		SLC46A2
		SLC5A11
		SLC5A8
		SLC9A3R1
		SLIT2
		SLIT3
		SLK
		SLTM
		SMAD3
		SMAD6
		SMNDC1
		SMO
		SMPD1
		SMPD2
		SNAI1
		SNAI2
		SNCA
		SNCB
		SNW1
		SOCS2
		SOCS3
		SOD1
		SOD2
		SON
		SORT1
		SOS1
		SOS2
		SOX10
		SOX2
		SOX4
		SOX7
		SOX8
		SOX9
		SP100
		SPATA5L1
		SPDEF
		SPHK1
		SPHK2
		SPIN2B
		SPN
		SPRY2
		SPTAN1
		SQSTM1
		SRA1
		SRC
		SRGN
		SRPK2
		SRPX
		SSBP3
		SST
		SSTR3
		ST20
		STAMBP
		STAT1
		STAT5A
		STAT5B
		STEAP3
		STIL
		STK11
		STK17A
		STK17B
		STK24
		STK25
		STK3
		STK4
		STPG1
		STRADB
		STXBP1
		SUDS3
		SULF1
		SUPV3L1
		SYCE3
		SYCP2
		SYNGAP1
		SYVN1
		TAF9
		TAF9B
		TAOK1
		TAOK2
		TATDN1
		TAX1BP1
		TBX1
		TBX3
		TBX5
		TCF7
		TCF7L2
		TCHP
		TCTN3
		TDGF1
		TEK
		TERF1
		TERT
		TEX11
		TFAP2A
		TFAP2B
		TFAP2D
		TFAP4
		TFPT
		TGFA
		TGFB1
		TGFB2
		TGFB3
		TGFBR1
		TGFBR2
		TGM2
		THBS1
		THEM4
		THOC1
		THOC6
		THRA
		TIA1
		TIAF1
		TIAL1
		TIAM1
		TIAM2
		TICAM1
		TIGAR
		TIMM50
		TIMP1
		TJP1
		TJP2
		TLE1
		TLR2
		TLR3
		TM2D1
		TMBIM4
		TMBIM6
		TMEM102
		TMEM109
		TMEM161A
		TMEM173
		TMEM214
		TMEM219
		TMEM23
		TNF
		TNFAIP1
		TNFAIP3
		TNFAIP8
		TNFRSF10A
		TNFRSF10B
		TNFRSF10C
		TNFRSF10D
		TNFRSF11B
		TNFRSF12A
		TNFRSF18
		TNFRSF19
		TNFRSF1A
		TNFRSF1B
		TNFRSF21
		TNFRSF25
		TNFRSF4
		TNFRSF6B
		TNFRSF8
		TNFRSF9
		TNFSF10
		TNFSF12
		TNFSF14
		TNFSF15
		TNFSF18
		TNFSF8
		TNFSF9
		TNIP2
		TNS4
		TOP2A
		TOPORS
		TOX3
		TP53
		TP53AIP1
		TP53BP2
		TP53I3
		TP53INP1
		TP63
		TP73
		TPD52L1
		TPT1
		TPX2
		TRADD
		TRAF1
		TRAF2
		TRAF3
		TRAF3IP2
		TRAF4
		TRAF5
		TRAF6
		TRAF7
		TRAIP
		TRIAP1
		TRIB3
		TRIM2
		TRIM24
		TRIM32
		TRIM35
		TRIM39
		TRIM69
		TRIO
		TSC22D1
		TSC22D3
		TSPO
		TWIST1
		TWIST2
		TXNDC5
		TXNIP
		TYRO3
		UACA
		UBA52
		UBB
		UBC
		UBD
		UBE2B
		UBE2D3
		UBE2M
		UBE2V2
		UBE2Z
		UBE4B
		UBQLN1
		UCN
		UNC13B
		UNC5A
		UNC5B
		UNC5C
		UNC5D
		URI1
		USP17L1P
		USP17L2
		USP17L24
		USP17L3
		USP17L5
		USP28
		USP47
		UTP11L
		VAV1
		VAV2
		VAV3
		VCP
		VDAC1
		VDAC2
		VDR
		VEGFA
		VEGFB
		VHL
		VIL1
		VIM
		VIMP
		VIP
		VNN1
		WDR92
		WFS1
		WNK3
		WNT1
		WNT10B
		WNT11
		WNT3A
		WNT4
		WNT5A
		WNT7A
		WNT9A
		WRN
		WT1
		WWOX
		XAF1
		XDH
		XIAP
		XKR8
		XPA
		XRCC2
		XRCC4
		XRCC5
		YAP1
		YARS
		YBX3
		YWHAB
		YWHAE
		YWHAG
		YWHAH
		YWHAQ
		YWHAZ
		ZBTB16
		ZC3H12A
		ZC3H8
		ZC3HC1
		ZDHHC16
		ZFAND6
		ZGLP1
		ZMAT3
		ZMYND11
		ZNF16
		ZNF205
		ZNF268
		ZNF346
		ZNF385A
		ZNF385B
		ZNF443
		ZNF622
		ZSWIM2
